# Supplementary material for: Synergistic inhibition of glioblastoma multiforme through an in-silico analysis of luteolin and ferulic acid derived from Angelica sinensis and Cannabis sativa: Advancements in computational therapeutics
Source: PLoS One. 2023 Nov 9;18(11):e0293666. doi: 10.1371/journal.pone.0293666 (PMC10635529; doi:10.1371/journal.pone.0293666)
Supplement: S1 File — (XLSX) [file pone.0293666.s001.xlsx]

## Sheet: Supplementary File (1)
Ligand	Binding Affinity	rmsd/ub	rmsd/lb
5H08_Luteolin	-9.7	0	0
5H08_Luteolin	-9.6	25.838	22.786
5H08_Luteolin	-9.5	44.942	40.648
5H08_Luteolin	-9.4	26.653	21.958
5H08_Luteolin	-9.3	26.952	23.871
5H08_Luteolin	-9.1	44.177	41.495
5H08_Luteolin	-9	45.91	41.121
5H08_Luteolin	-8.9	25.016	22.609
5H08_Luteolin	-8.7	37.1	32.911
5H08_Ferulic Acid	-8.6	0	0
5H08_Ferulic Acid	-8.4	24.08	21.266
5H08_Ferulic Acid	-8.2	2.728	1.678
5H08_Ferulic Acid	-8.4	6.263	3.061
5H08_Ferulic Acid	-8.1	25.091	22.413
5H08_Ferulic Acid	-8.1	6.566	3.968
5H08_Ferulic Acid	-86	5.762	3.777
5H08_Ferulic Acid	-8.5	22.745	21.603
5H08_Ferulic Acid	-8.8	4.771	2.767
5H08_Ferulic Acid	-8.4	0	0
5H08_Luteolin+Ferulic Acid	-10.5	24.08	22.786
5H08_Luteolin+Ferulic Acid	-10.1	2.728	40.648
5H08_Luteolin+Ferulic Acid	-10.3	6.263	21.958
5H08_Luteolin+Ferulic Acid	-10.4	25.091	23.871
5H08_Luteolin+Ferulic Acid	-10.3	6.566	41.495
5H08_Luteolin+Ferulic Acid	-10.2	44.177	3.777
5H08_Luteolin+Ferulic Acid	-10	45.91	21.603
5H08_Luteolin+Ferulic Acid	-9.9	25.016	2.767
